# Supplementary material for: Microbiological and functional traits of peri-implant mucositis and correlation with disease severity
Source: mSphere. 2024 Jul 9;9(7):e00059-24. doi: 10.1128/msphere.00059-24 (PMC11287996; doi:10.1128/msphere.00059-24)
Supplement: Table S1 — Clinical and demographic information of each subject. [file msphere.00059-24-s0006.xlsx]

## Sheet: Sheet1
Table S1. Clinical and demographic information of each subject
Subject from PM							Peri-implant mucositis site
ID	Age	Gender	Periodontitis (Y/N)	Smoking (Y/N)	Oral hygiene practice per day	Dental floss apply (Y/N)	Position (Maxillary/Mandibular)	Position (Anterior/Posterior)	PLI	Deepest probing depth (mm)	SBI	SUP (Y/N)	MBL (mm)
1	44	M	N	Y	2	Y	Mandibular	Posterior	2	5	4	N	1.25
2	41	M	N	N	2	N	Mandibular	Posterior	2	3	2	N	0.5
3	34	M	Y	N	2	Y	Maxillary	Posterior	1	3	1	N	1.3
4	37	F	N	N	2	Y	Maxillary	Posterior	2	4	3	N	1
5	52	M	Y	N	2	Y	Mandibular	Posterior	3	3	2	N	0.75
6	63	M	N	N	2	N	Maxillary	Posterior	2	4	3	N	0.8
7	27	M	N	N	2	N	Mandibular	Posterior	2	3	3	Y	1.9
8	50	M	N	N	2	N	Maxillary	Posterior	2	3	1	N	0.2
9	34	M	N	N	2	N	Mandibular	Posterior	2	3	3	N	0.3
10	31	F	N	N	2	N	Maxillary	Posterior	2	4	3	N	1.4
11	64	M	N	N	2	Y	Mandibular	Posterior	2	2	2	N	0.5
12	34	F	Y	N	2	Y	Maxillary	Posterior	2	3	2	Y	0.9
13	49	M	N	Y	2	Y	Maxillary	Posterior	2	3	1	N	0.6
14	77	M	Y	N	2	0	Mandibular	Posterior	2	3	1	N	1.5
15	30	M	N	Y	2	N	Mandibular	Posterior	2	4	2	N	1.2
16	39	M	N	Y	2	N	Maxillary	Posterior	3	4	1	N	0.8
17	40	M	Y	N	2	Y	Mandibular	Posterior	2	3	2	N	1.2
18	41	F	N	N	2	N	Mandibular	Posterior	2	2	2	N	0.4
19	48	M	N	N	2	N	Mandibular	Posterior	2	3	2	N	1.3
20	39	F	N	N	2	Y	Mandibular	Posterior	2	5	3	N	0.9
Mean ± SD	43.70±12.40	\	\	\	2.00±0.00	\	\	\	2.05±0.38	3.35±0.79	2.15±0.85	\	0.93±0.43
Subject from HI							Healthy implant site
ID	Age	Gender	Periodontitis (Y/N)	Smoking (Y/N)	Oral hygiene practice per day	Dental floss apply (Y/N)	Position (Maxillary/Mandibular)	Position (Anterior/Posterior)	PLI	Deepest probing depth (mm)	SBI	SUP (Y/N)	MBL (mm)
1	37	M	N	N	2	Y	Mandibular	Posterior	1	3	0	N	1
2	51	M	N	N	2	N	Mandibular	Posterior	1	2	0	N	1.2
3	43	M	N	Y	2	Y	Mandibular	Posterior	2	3	0	N	0.8
4	59	F	N	N	2	Y	Mandibular	Posterior	2	4	0	N	1.2
5	38	F	N	N	1	N	Maxillary	Posterior	1	2	0	N	0.6
6	31	F	N	N	2	N	Mandibular	Posterior	2	3	0	N	0.7
7	67	F	N	N	4	N	Mandibular	Posterior	0	3	0	N	1.1
8	42	M	N	N	2	Y	Mandibular	Posterior	2	3	0	N	0.5
9	42	F	N	N	2	N	Mandibular	Posterior	1	3	0	N	1.1
10	46	F	N	N	2	N	Mandibular	Posterior	2	3	0	N	0.75
11	75	M	N	N	2	N	Mandibular	Posterior	1	2	0	N	0.4
12	62	M	N	N	2	Y	Maxillary	Posterior	1	4	0	N	0.5
Mean ± SD	50.54±13.49	\	\	\	2.10±0.73	\	\	\	1.36±0.65	2.91±0.67	0.00±0.00	\	0.80±0.29
Subject from G							Gingivitis site
ID	Age	Gender	Periodontitis (Y/N)	Smoking (Y/N)	Oral hygiene practice per day	Dental floss apply (Y/N)	Position (Maxillary/Mandibular)	Position (Anterior/Posterior)	PLI	Deepest probing depth (mm)	SBI	SUP (Y/N)	MBL (mm)
1	44	M	N	Y	2	Y	Mandibular	Posterior	2	4	2	N	1.2
2	37	F	N	N	2	Y	Maxillary	Posterior	2	3	2	N	0.8
3	63	M	N	N	2	N	Maxillary	Posterior	2	3	3	N	0.6
4	49	M	N	Y	2	Y	Maxillary	Posterior	3	4	3	N	0.9
5	34	M	N	N	2	N	Mandibular	Posterior	2	3	3	N	1
6	31	F	N	N	2	N	Maxillary	Posterior	1	2	2	N	1.3
7	64	M	N	N	2	Y	Mandibular	Posterior	1	3	1	N	1.4
8	41	F	N	N	2	N	Maxillary	Posterior	2	3	2	N	0.8
9	48	M	N	N	2	N	Mandibular	Posterior	3	3	1	N	1.2
10	39	F	N	N	2	Y	Maxillary	Posterior	2	3	2	N	1.1
Mean ± SD	45.00±11.27	\	\	\	2.00±0.00	\	\	\	2.00±0.67	3.10±0.57	2.10±0.74	\	1.03±0.25
Note:
PLI: Plaque index
SBI: sulcus bleeding index
SUP: suppuration
MBL: Marginal Bone Loss
